# Supplementary material for: Early exposure-response modeling of an interferon-beta monoclonal antibody (dazukibart) in adults with dermatomyositis
Source: J Pharmacokinet Pharmacodyn. 2026 Mar 24;53(3):17. doi: 10.1007/s10928-026-10022-1 (PMC13013141; doi:10.1007/s10928-026-10022-1)
Supplement: Supplementary file 1 — (MOD 14.8 KB) [file 10928_2026_10022_MOESM1_ESM.mod]

;;;;
;
; Illustrative version of final model code.
; Citation: 
;	Prybylski JP, Zhu JD, Banfield C, Mukherjee A, Purohit V.
;	Early exposure-response modeling of an interferon-beta monoclonal 
;	antibody (dazukibart) in adults with dermatomyositis.
; Complete dataset details and other miscellaneous info modified for presentation.
; 
;
;;;;

;; Model approach summary
; Each response modeled with a turnover model (IRM) reacting
; to fraction of IFN which is unbound.
; KOUT and max EMAX shared for all parameters.
; EMAX and BASEs differ
; Shape of IRM controlled by EMAX sign
; PBO modeled as non-steady state effect
; For-purpose R scripting was used to generate initial versions
;   of per-endpoint blocks, but the script is not required.
$PROBLEM Dazukibart Dermatomyositis ER Model

$INPUT
ID  AMT DOSE TIME FLAG ; FLAG and CMT determine endpoint
DV MDV EVID CMT STAGE 
ULN BENZ ENZ LLN ; Enzyme information
CL V2 Q V3 KA FABS ALAG ; PK info
IFNBASE IFNKDEG IFNKSYN KSS KINT ; PK/PD info
$DATA data.csv IGNORE=C  
$SUBROUTINE  ADVAN13 TOL=12

$MODEL 
COMP=(DEPOT) ; PK
COMP=(CENT)
COMP=(PERI)
COMP=(IFN) ; PK/PD
COMP=(DUM1) ; Other (not used)
COMP=(DUM2) ; Other (not used)
COMP=(END7) ; CDASI-Total Damage Score
COMP=(END8) ; CDASI-Total Activity Score
COMP=(END9) ; SF36 Physical Function Domain
COMP=(END10) ; SF36 Mental Component Summary
COMP=(END11) ; Physician Global Assessment
COMP=(END12) ; Patient Global Assessment
COMP=(END13) ; Enzyme
COMP=(END14) ; Extramuscular Global Assessment
COMP=(END15) ; Health Assessment of Questionnaire
COMP=(END16) ; Manual Muscle Testing
COMP=(END17) ; Dropped
COMP=(END18) ; Physician Global Activity (TIS)

$PK
; |------------------------- Exposure: PK
F1 = FABS
ALAG1 = ALAG
  A_0(1) = 0 ; DEPOT
  A_0(2) = 0 ; CENT
  A_0(3) = 0 ; PERI
; |------------------------- Exposure: PD
;; Constants (de-identified)
DRUGMW = 1 ; g/mol
DRUGLLOQ = 1 ; ng/mL
IFNMW = 1 ; g/mol

A_0(4) = IFNBASE ; IFN


; |------------------------- Response 
; |- Covariates (STAGE>=3 is MPDM)
	COVS3CDA = 1
	IF (STAGE .GE. 3) COVS3CDA = 1 + THETA(.)
	COVS3PDF = 1
	IF (STAGE .GE. 3) COVS3PDF = 1 + THETA(.)
	COVS3ALLPBO = 1
	IF (STAGE .GE. 3) COVS3ALLPBO = 1 + THETA(.)
; |- 
TVKOUT = THETA(.)/24/7 ; fitted by weeks
MU_n = LOG(TVKOUT) ; "Mu_n" used for all MU-referencing for de-identification. 
		   ; MU_1 was used for ETA(1) in reality, MU_2 for ETA(2), etc.
KOUT = EXP(MU_n + ETA(.)) 
TVEMAXNORM = THETA(.) ; Normalizes maximum effect for all endpoints
MU_n = LOG(TVEMAXNORM) - LOG(1 - TVEMAXNORM)
LGTEMAXNORM = MU_n + ETA(.)
EMAXNORM = 1/(1 + EXP(-LGTEMAXNORM))
TVPBOEFF = THETA(.) ; PBO modeled as non-steady state effect
MU_n = LOG(TVPBOEFF)
PBOEFF = EXP(MU_n + ETA(.)) 
PBOBASE = PBOEFF*COVS3ALLPBO
BASEFF = 1*EMAXNORM ; By default 100% (1*) of IFN is unbound at baseline

; |--- CDASI-D
 TVEND7BASE_OBS = THETA(.)
 MU_n = LOG(TVEND7BASE_OBS +1) ; Tranform to allow 0 as observed base
 END7BASE_OBS = EXP(MU_n + ETA(.)) - 1
 END7EMAX = THETA(.)
 END7EMAXSGN = 1 ; Sign of EMAX
 IF (END7EMAX .LT. 0) END7EMAXSGN = -1 ; Sign of EMAX
 END7PBO = PBOBASE**END7EMAXSGN ; PBO non-SS either multiply or divide
 END7BASE = END7BASE_OBS*(1 + END7EMAX*BASEFF)*END7PBO ; "Healthy" base in inferred
 IF (END7BASE .LE. 0) END7BASE = 1e-3
 END7KIN = KOUT * END7BASE
 END7RUV = THETA(.)  ; Proportional
 A_0(7) = END7BASE_OBS
; |--- CDASI-A
 TVEND8BASE_OBS = THETA(.)*COVS3CDA ; "_OBS" means this value should correspond to observed baselines
 MU_n = LOG(TVEND8BASE_OBS +1) ; Tranform to allow 0 as observed base
 CDAVAR = ETA(.)
 END8BASE_OBS = EXP(MU_n + CDAVAR) - 1
 END8EMAX = THETA(.)
 END8EMAXSGN = 1 ; Sign of EMAX
 IF (END8EMAX .LT. 0) END8EMAXSGN = -1 ; Sign of EMAX
 END8PBO = PBOBASE**END8EMAXSGN ; PBO non-SS either multiply or divide
 END8BASE = END8BASE_OBS*(1 + END8EMAX*BASEFF)*END8PBO ; "Healthy" base in inferred
 IF (END8BASE .LE. 0) END8BASE = 1e-3
 END8KIN = KOUT * END8BASE
 END8RUV = THETA(.)  ; Proportional
 A_0(8) = END8BASE_OBS
; |--- SF36 PDF
 TVEND9BASE_OBS = THETA(.)*COVS3PDF ; "_OBS" means this value should correspond to observed baselines
 MU_n = LOG(TVEND9BASE_OBS +1) ; Tranform to allow 0 as observed base
 END9BASE_OBS = EXP(MU_n + ETA(.)) - 1
 END9EMAX = THETA(.)
 END9EMAXSGN = 1 ; Sign of EMAX
 IF (END9EMAX .LT. 0) END9EMAXSGN = -1 ; Sign of EMAX
 END9PBO = PBOBASE**END9EMAXSGN ; PBO non-SS either multiply or divide
 END9BASE = END9BASE_OBS*(1 + END9EMAX*BASEFF)*END9PBO ; "Healthy" base in inferred
 IF (END9BASE .LE. 0) END9BASE = 1e-3
 END9KIN = KOUT * END9BASE
 END9RUV = THETA(.)  ; Proportional
 A_0(9) = END9BASE_OBS
; |--- SF36 MCS
 TVEND10BASE_OBS = THETA(.) ; "_OBS" means this value should correspond to observed baselines
 MU_n = LOG(TVEND10BASE_OBS +1) ; Tranform to allow 0 as observed base
 END10BASE_OBS = EXP(MU_n + ETA(.)) - 1
 END10EMAX = THETA(.)
 END10EMAXSGN = 1 ; Sign of EMAX
 IF (END10EMAX .LT. 0) END10EMAXSGN = -1 ; Sign of EMAX
 END10PBO = PBOBASE**END10EMAXSGN ; PBO non-SS either multiply or divide
 END10BASE = END10BASE_OBS*(1 + END10EMAX*BASEFF)*END10PBO ; "Healthy" base in inferred
 IF (END10BASE .LE. 0) END10BASE = 1e-3
 END10KIN = KOUT * END10BASE
 END10RUV = THETA(.)  ; Proportional
 A_0(10) = END10BASE_OBS
; |--- PhGA 
 TVEND11BASE_OBS = THETA(.) ; "_OBS" means this value should correspond to observed baselines
 MU_n = LOG(TVEND11BASE_OBS +1) ; Tranform to allow 0 as observed base
 PhGAVAR = ETA(.)
 END11BASE_OBS = EXP(MU_n + PhGAVAR) - 1
 END11EMAX = THETA(.)
 END11EMAXSGN = 1 ; Sign of EMAX
 IF (END11EMAX .LT. 0) END11EMAXSGN = -1 ; Sign of EMAX
 END11PBO = PBOBASE**END11EMAXSGN ; PBO non-SS either multiply or divide
 END11BASE = END11BASE_OBS*(1 + END11EMAX*BASEFF)*END11PBO ; "Healthy" base in inferred
 IF (END11BASE .LE. 0) END11BASE = 1e-3
 END11KIN = KOUT * END11BASE
 END11RUV = THETA(.)  ; Proportional
 A_0(11) = END11BASE_OBS
; |--- PtGA
 TVEND12BASE_OBS = THETA(.) ; "_OBS" means this value should correspond to observed baselines
 MU_n = LOG(TVEND12BASE_OBS +1) ; Tranform to allow 0 as observed base
 END12BASE_OBS = EXP(MU_n + ETA(.)) - 1
 END12EMAX = THETA(.)
 END12EMAXSGN = 1 ; Sign of EMAX
 IF (END12EMAX .LT. 0) END12EMAXSGN = -1 ; Sign of EMAX
 END12PBO = PBOBASE**END12EMAXSGN ; PBO non-SS either multiply or divide
 END12BASE = END12BASE_OBS*(1 + END12EMAX*BASEFF)*END12PBO ; "Healthy" base in inferred
 IF (END12BASE .LE. 0) END12BASE = 1e-3
 END12KIN = KOUT * END12BASE
 END12RUV = THETA(.)  ; Proportional
 A_0(12) = END12BASE_OBS
; |--- Enzyme
 TVEND13BASE_OBS = THETA(.) ; "_OBS" means this value should correspond to observed baselines
 MU_n = LOG(TVEND13BASE_OBS +1) ; Tranform to allow 0 as observed base
 END13BASE_OBS = EXP(MU_n + ETA(.)) - 1
 END13EMAX = THETA(.)
 END13EMAXSGN = 1 ; Sign of EMAX
 IF (END13EMAX .LT. 0) END13EMAXSGN = -1 ; Sign of EMAX
 END13PBO = PBOBASE**END13EMAXSGN ; PBO non-SS either multiply or divide
 END13BASE = END13BASE_OBS*(1 + END13EMAX*BASEFF)*END13PBO ; "Healthy" base in inferred
 IF (END13BASE .LE. 0) END13BASE = 1e-3
 END13KIN = KOUT * END13BASE
 END13RUV = THETA(.)  ; Proportional
 A_0(13) = END13BASE_OBS
; |--- ExGA
 TVEND14BASE_OBS = THETA(.) ; "_OBS" means this value should correspond to observed baselines
 MU_n = LOG(TVEND14BASE_OBS +1) ; Tranform to allow 0 as observed base
 ExGAVARADJ = PhGAVAR*THETA(.)
 END14BASE_OBS = EXP(MU_n + ETA(.) + ExGAVARADJ) - 1
 END14EMAX = THETA(.)
 END14EMAXSGN = 1 ; Sign of EMAX
 IF (END14EMAX .LT. 0) END14EMAXSGN = -1 ; Sign of EMAX
 END14PBO = PBOBASE**END14EMAXSGN ; PBO non-SS either multiply or divide
 END14BASE = END14BASE_OBS*(1 + END14EMAX*BASEFF)*END14PBO ; "Healthy" base in inferred
 IF (END14BASE .LE. 0) END14BASE = 1e-3
 END14KIN = KOUT * END14BASE
 END14RUV = THETA(.)  ; Proportional
 A_0(14) = END14BASE_OBS
; |--- HAQ
 TVEND15BASE_OBS = THETA(.) ; "_OBS" means this value should correspond to observed baselines
 MU_n = LOG(TVEND15BASE_OBS +1) ; Tranform to allow 0 as observed base
 HAQVAR = ETA(.)
 END15BASE_OBS = EXP(MU_n + HAQVAR) - 1
 END15EMAX = THETA(.)
 END15EMAXSGN = 1 ; Sign of EMAX
 IF (END15EMAX .LT. 0) END15EMAXSGN = -1 ; Sign of EMAX
 END15PBO = PBOBASE**END15EMAXSGN ; PBO non-SS either multiply or divide
 END15BASE = END15BASE_OBS*(1 + END15EMAX*BASEFF)*END15PBO ; "Healthy" base in inferred
 IF (END15BASE .LE. 0) END15BASE = 1e-3
 END15KIN = KOUT * END15BASE
 END15RUV = THETA(.)  ; Proportional
 A_0(15) = END15BASE_OBS
; |--- MMT8
 TVEND16BASE_OBS = THETA(.) ; "_OBS" means this value should correspond to observed baselines
 NOMU13 = LOG(TVEND16BASE_OBS +1) ; Tranform to allow 0 as observed base
 MMTVAR = HAQVAR*THETA(.)
 END16BASE_OBS = EXP(NOMU13 + MMTVAR) - 1
 END16EMAX = THETA(.)
 END16EMAXSGN = 1 ; Sign of EMAX
 IF (END16EMAX .LT. 0) END16EMAXSGN = -1 ; Sign of EMAX
 END16PBO = PBOBASE**END16EMAXSGN ; PBO non-SS either multiply or divide
 END16BASE = END16BASE_OBS*(1 + END16EMAX*BASEFF)*END16PBO ; "Healthy" base in inferred
 IF (END16BASE .LE. 0) END16BASE = 1e-3
 END16KIN = KOUT * END16BASE
 END16RUV = THETA(.)  ; Proportional
 A_0(16) = END16BASE_OBS
; |--- Dropped
 A_0(17) = 0
; |--- TISPhGA
 TVEND18BASE_OBS = THETA(.) ; "_OBS" means this value should correspond to observed baselines
 NOTMU14 = LOG(TVEND18BASE_OBS +1) ; Tranform to allow 0 as observed base
 END18BASE_OBS = EXP(NOTMU14 + PhGAVAR) - 1
 END18EMAX = THETA(.)
 END18EMAXSGN = 1 ; Sign of EMAX
 IF (END18EMAX .LT. 0) END18EMAXSGN = -1 ; Sign of EMAX
 END18PBO = PBOBASE**END18EMAXSGN ; PBO non-SS either multiply or divide
 END18BASE = END18BASE_OBS*(1 + END18EMAX*BASEFF)*END18PBO ; "Healthy" base in inferred
 IF (END18BASE .LE. 0) END18BASE = 1e-3
 END18KIN = KOUT * END18BASE
 END18RUV = THETA(.)  ; Proportional
 A_0(18) = END18BASE_OBS

$DES 
; |------------------------- Pharmacokinetics
  CENTC = A(2)/V2 ; Central
  IF (CENTC.LT.0) CENTC = 0
  PERIC = A(3)/V3 ; Peripheral
  IF (PERIC.LT.0) PERIC = 0
  DADT(1) = -KA*A(1)
  DADT(2) = KA*A(1) + Q*(PERIC - CENTC) - CL*CENTC
  DADT(3) = Q*(CENTC-PERIC)
; |------------------------- Interferon
  CENTNM = CENTC*(10**6)/DRUGMW
  BOUNDF =  CENTNM/(KSS + CENTNM)
  DIFN = A(4)
  DADT(4) = IFNKSYN - DIFN*(1 - BOUNDF)*IFNKDEG - DIFN*BOUNDF*KINT
; |------------------------- Other
  DADT(5) = 0
  DADT(6) = 0
; |----- Response
  EFFECT = EMAXNORM*(1 - BOUNDF)
  IF (EFFECT.LT.0) EFFECT = 0

DEND7 = A(7)
IF (DEND7 .LT. 0) DEND7 = 0
DEFF7 = ( 1 + END7EMAX*EFFECT )
IF (DEFF7 .LT. 0) DEFF7 = 0
IF (DEFF7 .GT. 2) DEFF7 = 2
DADT(7) = END7KIN - KOUT * DEND7 * DEFF7 ; CDASI-D 

DEND8 = A(8)
IF (DEND8 .LT. 0) DEND8 = 0
DEFF8 = ( 1 + END8EMAX*EFFECT )
IF (DEFF8 .LT. 0) DEFF8 = 0
IF (DEFF8 .GT. 2) DEFF8 = 2
DADT(8) = END8KIN - KOUT * DEND8 * DEFF8 ; CDASI-A 

DEND9 = A(9)
IF (DEND9 .LT. 0) DEND9 = 0
DEFF9 = ( 1 + END9EMAX*EFFECT )
IF (DEFF9 .LT. 0) DEFF9 = 0
IF (DEFF9 .GT. 2) DEFF9 = 2
DADT(9) = END9KIN - KOUT * DEND9 * DEFF9 ; SF36 PFD 

DEND10 = A(10)
IF (DEND10 .LT. 0) DEND10 = 0
DEFF10 = ( 1 + END10EMAX*EFFECT )
IF (DEFF10 .LT. 0) DEFF10 = 0
IF (DEFF10 .GT. 2) DEFF10 = 2
DADT(10) = END10KIN - KOUT * DEND10 * DEFF10 ; SF36 MCS 

DEND11 = A(11)
IF (DEND11 .LT. 0) DEND11 = 0
DEFF11 = ( 1 + END11EMAX*EFFECT )
IF (DEFF11 .LT. 0) DEFF11 = 0
IF (DEFF11 .GT. 2) DEFF11 = 2
DADT(11) = END11KIN - KOUT * DEND11 * DEFF11 ; PhGA 

DEND12 = A(12)
IF (DEND12 .LT. 0) DEND12 = 0
DEFF12 = ( 1 + END12EMAX*EFFECT )
IF (DEFF12 .LT. 0) DEFF12 = 0
IF (DEFF12 .GT. 2) DEFF12 = 2
DADT(12) = END12KIN - KOUT * DEND12 * DEFF12 ; PtGA 

DEND13 = A(13)
IF (DEND13 .LT. 0) DEND13 = 0
DEFF13 = ( 1 + END13EMAX*EFFECT )
IF (DEFF13 .LT. 0) DEFF13 = 0
IF (DEFF13 .GT. 2) DEFF13 = 2
DADT(13) = END13KIN - KOUT * DEND13 * DEFF13 ; Enzyme 

DEND14 = A(14)
IF (DEND14 .LT. 0) DEND14 = 0
DEFF14 = ( 1 + END14EMAX*EFFECT )
IF (DEFF14 .LT. 0) DEFF14 = 0
IF (DEFF14 .GT. 2) DEFF14 = 2
DADT(14) = END14KIN - KOUT * DEND14 * DEFF14 ; ExGA 

DEND15 = A(15)
IF (DEND15 .LT. 0) DEND15 = 0
DEFF15 = ( 1 + END15EMAX*EFFECT )
IF (DEFF15 .LT. 0) DEFF15 = 0
IF (DEFF15 .GT. 2) DEFF15 = 2
DADT(15) = END15KIN - KOUT * DEND15 * DEFF15 ; HAQ 

DEND16 = A(16)
IF (DEND16 .LT. 0) DEND16 = 0
DEFF16 = ( 1 + END16EMAX*EFFECT )
IF (DEFF16 .LT. 0) DEFF16 = 0
IF (DEFF16 .GT. 2) DEFF16 = 2
DADT(16) = END16KIN - KOUT * DEND16 * DEFF16 ; MMT8 

DADT(17) = 0 ; Dropped 

DEND18 = A(18)
IF (DEND18 .LT. 0) DEND18 = 0
DEFF18 = ( 1 + END18EMAX*EFFECT )
IF (DEFF18 .LT. 0) DEFF18 = 0
IF (DEFF18 .GT. 2) DEFF18 = 2
DADT(18) = END18KIN - KOUT * DEND18 * DEFF18 ; TISPhGA 


; Shared and per-endpoint parameters
$THETA  
...

; Eta-proportionality parameters
$THETA
...

; Covariates
$THETA
...

; Shared parameter IIVs
$OMEGA
...

; Baselines
$OMEGA BLOCK(8)
...

; Out-of-block (weakly correlated) baselines
$OMEGA
...

; Per-endpoint fixed RUV
$SIGMA 
...

$ERROR (OBS ONLY) 
CONC = 1000*A(2)/V2
IFN = A(4) * IFNMW

 ; |-- CDASI-D
 CDASIDIPRE = A(7)
 IF (CDASIDIPRE .LT. 0) CDASIDIPRE = 0
 IF (CMT.EQ.7) THEN
  IPRE = CDASIDIPRE
  RUVADD = END7RUV
  W = RUVADD
  Y = IPRE + W * EPS(.)
  IRES = DV - IPRE
  IWRES = IRES/W
 ENDIF
 ; |-- CDASI-A
 CDASIAIPRE = A(8)
 IF (CDASIAIPRE .LT. 0) CDASIAIPRE = 0
 IF (CMT.EQ.8) THEN
  IPRE = CDASIAIPRE
  RUVADD = END8RUV
  W = RUVADD
  Y = IPRE + W * EPS(.)
  IRES = DV - IPRE
  IWRES = IRES/W
 ENDIF
 ; |-- SF36 PFD
 SF36PFDIPRE = A(9)
 IF (SF36PFDIPRE .LT. 0) SF36PFDIPRE = 0
 IF (CMT.EQ.9) THEN
  IPRE = SF36PFDIPRE
  RUVADD = END9RUV
  W = RUVADD
  Y = IPRE + W * EPS(.)
  IRES = DV - IPRE
  IWRES = IRES/W
 ENDIF
 ; |-- SF36 MCS
 SF36MCSIPRE = A(10)
 IF (SF36MCSIPRE .LT. 0) SF36MCSIPRE = 0
 IF (CMT.EQ.10) THEN
  IPRE = SF36MCSIPRE
  RUVADD = END10RUV
  W = RUVADD
  Y = IPRE + W * EPS(.)
  IRES = DV - IPRE
  IWRES = IRES/W
 ENDIF
 ; |-- PhGA
 PhGAIPRE = A(11)
 IF (PhGAIPRE .LT. 0) PhGAIPRE = 0
 IF (CMT.EQ.11) THEN
  IPRE = PhGAIPRE
  RUVADD = END11RUV
  W = RUVADD
  Y = IPRE + W * EPS(.)
  IRES = DV - IPRE
  IWRES = IRES/W
 ENDIF
 ; |-- PtGA
 PtGAIPRE = A(12)
 IF (PtGAIPRE .LT. 0) PtGAIPRE = 0
 IF (CMT.EQ.12) THEN
  IPRE = PtGAIPRE
  RUVADD = END12RUV
  W = RUVADD
  Y = IPRE + W * EPS(.)
  IRES = DV - IPRE
  IWRES = IRES/W
 ENDIF
 ; |-- Enzyme
 EnzymeIPRE = A(13)
 IF (EnzymeIPRE .LT. 0) EnzymeIPRE = 0
 IF (CMT.EQ.13) THEN
  IPRE = EnzymeIPRE*ULN
  RUVADD = END13RUV
  W = RUVADD*ULN
  Y = IPRE + W * EPS(.)
  IRES = DV - IPRE
  IWRES = IRES/W
 ENDIF
 ; |-- ExGA
 ExGAIPRE = A(14)
 IF (ExGAIPRE .LT. 0) ExGAIPRE = 0
 IF (CMT.EQ.14) THEN
  IPRE = ExGAIPRE
  RUVADD = END14RUV
  W = RUVADD
  Y = IPRE + W * EPS(.)
  IRES = DV - IPRE
  IWRES = IRES/W
 ENDIF
 ; |-- HAQ
 HAQIPRE = A(15)
 IF (HAQIPRE .LT. 0) HAQIPRE = 0
 IF (CMT.EQ.15) THEN
  IPRE = HAQIPRE
  RUVADD = END15RUV
  W = RUVADD
  Y = IPRE + W * EPS(.)
  IRES = DV - IPRE
  IWRES = IRES/W
 ENDIF
 ; |-- MMT8
 MMT8IPRE = A(16)
 IF (MMT8IPRE .LT. 0) MMT8IPRE = 0
 IF (CMT.EQ.16) THEN
  IPRE = MMT8IPRE
  RUVADD = END16RUV
  W = RUVADD
  Y = IPRE + W * EPS(.)
  IRES = DV - IPRE
  IWRES = IRES/W
 ENDIF
 TISPhGAIPRE = A(18)
 IF (TISPhGAIPRE .LT. 0) TISPhGAIPRE = 0
 IF (CMT.EQ.18) THEN
  IPRE = TISPhGAIPRE
  RUVADD = END18RUV
  W = RUVADD
  Y = IPRE + W * EPS(.)
  IRES = DV - IPRE
  IWRES = IRES/W
 ENDIF


$ESTIMATION METHOD = 1 INTER NSIG=2 SIGL=9 NOABORT MAXEVAL = 9999
			PRINT = 10
$COVARIANCE PRINT = E UNCONDITIONAL SIGL=9 MATRIX = R

$TABLE ...
